# Supplementary material for: High Oxygen Packaging of Atlantic Cod Fillets Inhibits Known Spoilage Organisms, but Sensory Quality Is Not Improved Due to the Growth of Carnobacterium/Carnobacteriaceae
Source: Foods. 2021 Jul 29;10(8):1754. doi: 10.3390/foods10081754 (PMC8393966; doi:10.3390/foods10081754)
Supplement: Supplementary file 1 [file foods-10-01754-s001.zip]

Archive with 1 entries (1 files):
- foods-1262190-supplementary.xlsx
