# Supplementary material for: High Oxygen Packaging of Atlantic Cod Fillets Inhibits Known Spoilage Organisms, but Sensory Quality Is Not Improved Due to the Growth of Carnobacterium/Carnobacteriaceae
Source: Foods. 2021 Jul 29;10(8):1754. doi: 10.3390/foods10081754 (PMC8393966; doi:10.3390/foods10081754)
Supplement: Supplementary file 1 [file foods-10-01754-s001.zip › foods-1262190-supplementary.xlsx]

## Sheet: otu_table_mc2_w_tax_L6
#SampleID	Day	Packaging gas	Processing	k__Bacteria;p__Proteobacteria;c__Gammaproteobacteria;o__Vibrionales;f__Vibrionaceae;g__Photobacterium	k__Bacteria;p__Firmicutes;c__Bacilli;o__Lactobacillales;f__Carnobacteriaceae;g__Carnobacterium	k__Bacteria;p__Firmicutes;c__Bacilli;o__Lactobacillales;f__Carnobacteriaceae;Other	k__Bacteria;p__Proteobacteria;c__Gammaproteobacteria;o__Pseudomonadales;f__Moraxellaceae;g__Acinetobacter	k__Bacteria;p__Proteobacteria;c__Gammaproteobacteria;o__Alteromonadales;f__Shewanellaceae;g__Shewanella	k__Bacteria;p__Proteobacteria;c__Gammaproteobacteria;o__Pseudomonadales;f__Pseudomonadaceae;g__Pseudomonas	k__Bacteria;p__Firmicutes;c__Bacilli;o__Lactobacillales;f__Streptococcaceae;g__Lactococcus	k__Bacteria;p__Proteobacteria;c__Gammaproteobacteria;o__Aeromonadales;f__Aeromonadaceae;g__	k__Bacteria;p__Proteobacteria;c__Gammaproteobacteria;o__Enterobacteriales;f__Enterobacteriaceae;g__	k__Bacteria;p__Proteobacteria;c__Betaproteobacteria;o__Burkholderiales;f__Oxalobacteraceae;g__Janthinobacterium	k__Bacteria;p__Proteobacteria;c__Gammaproteobacteria;o__Enterobacteriales;f__Enterobacteriaceae;g__Morganella	k__Bacteria;p__Proteobacteria;c__Gammaproteobacteria;o__Pseudomonadales;f__Moraxellaceae;Other	k__Bacteria;p__Bacteroidetes;c__Flavobacteriia;o__Flavobacteriales;f__[Weeksellaceae];g__Chryseobacterium	k__Bacteria;p__Proteobacteria;c__Gammaproteobacteria;o__Pseudomonadales;f__Moraxellaceae;g__	Unassigned;Other;Other;Other;Other;Other	k__Bacteria;p__Actinobacteria;c__Actinobacteria;o__Actinomycetales;f__Micrococcaceae;g__	k__Bacteria;p__Firmicutes;c__Bacilli;o__Lactobacillales;f__Enterococcaceae;Other	k__Bacteria;p__Firmicutes;c__Bacilli;o__Lactobacillales;f__Enterococcaceae;g__Vagococcus	k__Bacteria;p__Firmicutes;c__Bacilli;o__Bacillales;f__Listeriaceae;g__Brochothrix	k__Bacteria;p__Proteobacteria;c__Gammaproteobacteria;o__Enterobacteriales;f__Enterobacteriaceae;Other	k__Bacteria;p__Proteobacteria;c__Gammaproteobacteria;o__Alteromonadales;f__Moritellaceae;g__Moritella	k__Bacteria;p__Proteobacteria;c__Alphaproteobacteria;o__Sphingomonadales;f__Sphingomonadaceae;g__Sphingobium	k__Bacteria;p__Proteobacteria;c__Gammaproteobacteria;o__Enterobacteriales;f__Enterobacteriaceae;g__Serratia	k__Bacteria;p__Bacteroidetes;c__Flavobacteriia;o__Flavobacteriales;f__Flavobacteriaceae;g__Flavobacterium	k__Bacteria;p__Firmicutes;c__Bacilli;o__Lactobacillales;Other;Other	k__Bacteria;p__Tenericutes;c__Mollicutes;o__Mycoplasmatales;f__Mycoplasmataceae;g__Mycoplasma	k__Bacteria;p__Proteobacteria;c__Gammaproteobacteria;o__Pseudomonadales;f__Moraxellaceae;g__Psychrobacter	k__Bacteria;p__Proteobacteria;c__Betaproteobacteria;o__Burkholderiales;f__Comamonadaceae;g__	k__Bacteria;p__Firmicutes;c__Bacilli;o__Bacillales;f__Staphylococcaceae;g__Macrococcus	k__Bacteria;p__Proteobacteria;c__Gammaproteobacteria;o__Enterobacteriales;f__Enterobacteriaceae;g__Providencia	k__Bacteria;p__Actinobacteria;c__Actinobacteria;o__Actinomycetales;f__Micrococcaceae;g__Kocuria	k__Bacteria;p__Proteobacteria;c__Gammaproteobacteria;Other;Other;Other	k__Bacteria;p__Actinobacteria;c__Actinobacteria;o__Actinomycetales;f__Micrococcaceae;g__Arthrobacter	k__Bacteria;p__Bacteroidetes;c__Sphingobacteriia;o__Sphingobacteriales;f__Sphingobacteriaceae;g__Pedobacter	k__Bacteria;p__Firmicutes;c__Bacilli;o__Bacillales;f__Bacillaceae;g__Geobacillus	k__Bacteria;p__Proteobacteria;c__Gammaproteobacteria;o__Oceanospirillales;f__Halomonadaceae;g__Cobetia	k__Bacteria;p__Firmicutes;c__Bacilli;o__Lactobacillales;f__Carnobacteriaceae;g__Trichococcus	k__Bacteria;p__Proteobacteria;c__Gammaproteobacteria;o__Alteromonadales;Other;Other	k__Bacteria;p__Proteobacteria;c__Alphaproteobacteria;o__Caulobacterales;f__Caulobacteraceae;g__	k__Bacteria;p__Proteobacteria;c__Betaproteobacteria;o__Burkholderiales;f__Oxalobacteraceae;g__	k__Bacteria;p__Firmicutes;c__Bacilli;o__Bacillales;f__[Exiguobacteraceae];g__Exiguobacterium	k__Bacteria;p__Actinobacteria;c__Actinobacteria;o__Actinomycetales;f__Nocardiaceae;g__Rhodococcus	k__Bacteria;p__Proteobacteria;c__Betaproteobacteria;o__Burkholderiales;f__Comamonadaceae;g__Polaromonas	k__Bacteria;p__Proteobacteria;c__Gammaproteobacteria;o__Aeromonadales;f__Aeromonadaceae;Other	k__Bacteria;p__Firmicutes;c__Bacilli;o__Bacillales;f__Staphylococcaceae;g__Staphylococcus	k__Bacteria;p__Firmicutes;c__Bacilli;o__Bacillales;f__Bacillaceae;Other
3	5	CO2	Fresh	0.998161	0.000134534	0.000134534	8.96891e-05	0.000369968	6.72668e-05	3.36334e-05	7.8478e-05	3.36334e-05	1.12111e-05	1.12111e-05	0	1.12111e-05	0	0.000459657	0	0	2.24223e-05	1.12111e-05	1.12111e-05	1.12111e-05	0	0	0	0	0	0	0	0	0	1.12111e-05	0.000134534	0	0	0	5.60557e-05	0	1.12111e-05	0	0	0	0	0	0	0	0
5	8	CO2	Fresh	0.978589	0.000144238	4.80792e-05	0.00418289	0.00153854	0.00445534	3.20528e-05	0.000168277	9.61585e-05	0.00134622	0	0.00126609	0.000576951	0.000881453	0.000576951	0.000761255	0	8.01321e-06	0	8.01321e-06	0.000152251	0.000785294	0	0.000168277	2.40396e-05	0	9.61585e-05	4.0066e-05	2.40396e-05	0	4.0066e-05	0.000208343	2.40396e-05	4.80792e-05	7.21189e-05	4.80792e-05	0	0	4.80792e-05	0	0	1.60264e-05	0	0	0.000120198	0
7	8	CO2	Fresh	0.00364871	0.0162149	0.0174828	0.452384	2.81754e-05	0.194635	0.00965006	0.00322608	0.00722698	0.0368252	0.000929787	0.0171729	0.125888	0.000633946	0.0418968	0.01382	9.86138e-05	9.86138e-05	0.000239491	0.000112701	0	0.00639581	4.2263e-05	0.00756509	2.81754e-05	0	0.00176096	0.00838217	0.00284571	0	0.00247943	0	0.00185957	0.00301476	0.00122563	1.40877e-05	0.000126789	0	0.00105658	0.000295841	0.00097205	0.000309929	0.0029725	1.40877e-05	0.000309929	1.40877e-05
10	13	CO2	Fresh	0.0824585	0.135119	0.0557189	0.279246	0.00103603	0.143545	0.176205	0.00170699	0.00482496	0.031456	0.00926511	0.00674902	0.0302226	0.000424281	0.00460789	0.0140506	0.00134191	0.00379879	9.86699e-06	7.89359e-05	0	0.00150965	0	0.00221021	0.000779492	0	0.000868295	0.0018846	0.000799226	9.86699e-05	0.000611754	1.9734e-05	0.000503217	0.000444015	0.000157872	0	0.000187473	0	0.000335478	0.000286143	0	0.000236808	0.00049335	0	0.000236808	9.86699e-06
11	13	CO2	Fresh	0.996057	0.000166752	0.000127516	7.84714e-05	0.00160866	6.86625e-05	1.96178e-05	0.000294268	7.84714e-05	2.94268e-05	2.94268e-05	0	0	0	0.000617962	0	0	3.92357e-05	9.80892e-06	5.88535e-05	6.86625e-05	0	9.80892e-06	0	1.96178e-05	0	0	0	0	0	0	0.000225605	0	0	0	0.000137325	0	9.80892e-06	0	0	0	0	0	0	0	9.80892e-06
13	15	CO2	Fresh	0.990561	0.000538589	0.000434651	0.00232444	0.00248507	0.000897649	0.000850404	0.000283468	0.000132285	0.000311815	0.000113387	6.61426e-05	0.000132285	0	0.000425202	2.83468e-05	2.83468e-05	1.88979e-05	0	9.44894e-06	9.44894e-06	9.44894e-06	0	0	1.88979e-05	9.44894e-06	0	9.44894e-06	9.44894e-06	0	0	0.000103938	0	0	0	4.72447e-05	0	0	0	9.44894e-06	0	0	0	0	0	0
14	15	CO2	Fresh	0.990193	0.000443429	0.000255824	0.0032575	0.00104035	0.00166286	0.000451956	0.00010233	4.26374e-05	0.000324044	1.7055e-05	0.000264352	0.000213187	6.82198e-05	0.00108299	6.82198e-05	0	2.55824e-05	0	8.52748e-06	1.7055e-05	0	8.52748e-06	6.82198e-05	8.52748e-06	0	3.41099e-05	8.52748e-06	1.7055e-05	0	8.52748e-06	0.000127912	0	0	0	7.67473e-05	0	8.52748e-06	0	8.52748e-06	0	0	8.52748e-06	0	8.52748e-06	0
15	15	CO2	Fresh	0.0526133	0.0390698	0.0423566	0.424094	0.000875375	0.169534	0.159905	0.00251051	0.00329504	0.0551982	0.00334459	0.00591291	0.0168716	0.00037988	0.00145345	0.00629279	0.000421171	0.000792792	0	0.000123874	0	0.00107357	1.65165e-05	0.00109009	0.000322072	2.47748e-05	0.000941441	0.00195721	0.000512012	4.95495e-05	0.00204805	2.47748e-05	0.000635885	5.78078e-05	0.000305555	6.6066e-05	5.78078e-05	0	9.9099e-05	0.000487237	0.000123874	0.000231231	3.3033e-05	8.25825e-06	2.47748e-05	6.6066e-05
26	5	CO2	Thawed	0.994828	0.000107403	0.000132189	3.30472e-05	0.00106577	8.2618e-06	2.47854e-05	0.000140451	3.30472e-05	0	0	0	0	0	0.000280901	0	0	3.30472e-05	0	8.2618e-06	0.00251159	0	0	0	0	0	0	0	0	0	0	0.000115665	0	0	0	5.78326e-05	0	0.000553541	0	0	0	0	0	0	0	0
30	8	CO2	Thawed	0.994952	0.00153684	0.00101925	0.000151296	0.000398146	2.38888e-05	0.000939625	0.00013537	8.75922e-05	2.38888e-05	4.77775e-05	7.96292e-06	2.38888e-05	0	0.000318517	1.59258e-05	1.59258e-05	2.38888e-05	0	1.59258e-05	3.18517e-05	0	7.96292e-06	0	4.77775e-05	0	7.96292e-06	0	0	0	0	7.96292e-05	0	0	0	2.38888e-05	0	7.96292e-06	0	0	0	0	0	0	0	7.96292e-06
31	8	CO2	Thawed	0.99382	0.000715021	0.00150665	0.000706509	0.000723534	5.1073e-05	0.000485193	0.000289413	7.66094e-05	8.51216e-05	5.95851e-05	3.40486e-05	8.51216e-06	8.51216e-06	0.000689485	1.70243e-05	2.55365e-05	8.51216e-06	0	7.66094e-05	0.000153219	0	0	1.70243e-05	1.70243e-05	0	8.51216e-06	0	0	0	0	0.000246853	0	0	0	5.1073e-05	0	2.55365e-05	0	0	0	0	0	0	0	0
34	13	CO2	Thawed	0.945698	0.018959	0.0206194	0.00326997	0.000364271	0.000991156	0.00713293	0.0001186	4.23571e-05	0.000423571	8.47142e-05	8.47142e-06	4.23571e-05	0	0.000364271	5.08285e-05	0.000288028	0.000847142	0	0	0	6.77713e-05	0	8.47142e-06	0.000152486	0	0	2.54143e-05	4.23571e-05	0	2.54143e-05	3.38857e-05	1.69428e-05	0	5.92999e-05	2.54143e-05	0	0	8.47142e-06	1.69428e-05	0	1.69428e-05	0	0	8.47142e-06	5.08285e-05
35	13	CO2	Thawed	0.00860485	0.325754	0.225715	0.0403849	0.00651829	0.0152926	0.33344	0.000820359	0.00136429	0.00441389	0.00304068	0.000980864	0.00127512	1.78339e-05	0.00970164	0.00232732	0.00600111	0.00260375	0.000178339	7.13356e-05	8.91695e-06	0.00032101	8.02525e-05	0.000285342	0.0073119	0	6.24186e-05	0.000133754	0.000196173	3.56678e-05	0.000329927	4.45847e-05	0.000445847	4.45847e-05	4.45847e-05	2.67508e-05	3.56678e-05	0	6.24186e-05	8.91695e-06	6.24186e-05	0.000294259	8.91695e-06	0	7.13356e-05	0.000169422
38	15	CO2	Thawed	0.575878	0.0898447	0.297758	0.00837001	0.00308893	0.00401893	0.00160259	0.000606161	0.000531429	0.00202607	0.00270697	0.000431786	0.00067259	0.000166072	0.00067259	0.000589554	0.00439259	0.00384456	3.32143e-05	2.49107e-05	0	8.30358e-05	0	0.000157768	0.000963215	0	6.64286e-05	3.32143e-05	1.66072e-05	3.32143e-05	1.66072e-05	0.000132857	5.81251e-05	4.98215e-05	4.98215e-05	5.81251e-05	4.15179e-05	0	0	6.64286e-05	4.15179e-05	0	4.15179e-05	0	2.49107e-05	0.000307232
39	15	CO2	Thawed	0.995943	0.00133464	0.000963417	6.18708e-05	0.000592192	0.000106064	0.000229806	0.000123742	4.41934e-05	8.83869e-05	1.76774e-05	8.83869e-06	0	8.83869e-06	0.000159096	0	2.65161e-05	1.76774e-05	8.83869e-06	8.83869e-06	0	0	8.83869e-06	0	8.83869e-06	0	8.83869e-06	0	0	0	0	5.30321e-05	0	0	1.76774e-05	8.83869e-05	0	0	0	0	0	0	0	0	0	0
40	15	CO2	Thawed	0.994396	0.000732463	0.00183968	0.000374749	0.000919838	0.000102204	0.00031513	0.000161823	4.25851e-05	5.96191e-05	3.40681e-05	0	8.51702e-06	8.51702e-06	0.000502504	8.51702e-06	5.96191e-05	4.25851e-05	8.51702e-06	8.51702e-06	0	0	0	0	3.40681e-05	0	0	0	0	0	8.51702e-06	0.000187374	0	0	0	6.81361e-05	0	0	0	0	8.51702e-06	0	0	0	0	0
5.1	5	Industry	Fresh	0.920431	0.000509589	0.00025075	0.000194129	0.000404436	0.000161774	7.27985e-05	0.00018604	4.04436e-05	1.61774e-05	1.61774e-05	0	0	8.08872e-06	0.000558121	0	0	1.61774e-05	4.85323e-05	8.08872e-06	0.0662142	0	2.42662e-05	0	1.61774e-05	0	0	0	0	0	0	9.70646e-05	0	0	8.08872e-06	4.85323e-05	0	0.0105153	0	0	0	0	0	0	0	0
13.1	13	Industry	Fresh	0.935833	0.0357687	0.0173801	0.0016	0.000492891	0.00161517	0.0028436	0.000106161	0.000144076	0.000508057	6.06635e-05	6.06635e-05	9.85782e-05	1.51659e-05	0.000401896	3.79147e-05	0.00064455	0.000417062	0.000326066	3.03318e-05	0	0.000363981	7.58294e-06	3.79147e-05	6.06635e-05	0	7.58294e-06	9.85782e-05	1.51659e-05	0	3.03318e-05	0.000166825	2.27488e-05	0	0.000106161	5.30806e-05	0	0	5.30806e-05	1.51659e-05	0	0	0	0	3.79147e-05	3.79147e-05
13.11	13	Industry	Fresh	0.636148	0.158023	0.13274	0.00689473	0.00325129	0.00501954	0.0416108	0.000256681	0.0001426	0.00352936	0.000748652	0.000385021	0.00013547	5.70402e-05	0.000777173	0.000413541	0.00314434	0.00335111	6.41702e-05	2.13901e-05	0	0.000256681	1.426e-05	7.84303e-05	0.00126914	0	7.13002e-06	2.85201e-05	0.000178251	7.13002e-06	9.26903e-05	0.000156861	6.41702e-05	1.426e-05	2.85201e-05	0.00011408	8.55603e-05	0	3.56501e-05	2.13901e-05	0	0	0	0	3.56501e-05	0.000199641
5.2	5	Industry	Fresh	0.000484414	0.000832852	0.000552402	0.569016	5.09909e-05	0.186406	0.000399429	9.34834e-05	0.000934834	0.0986929	9.34834e-05	0.042297	0.0320393	0.0214247	0.00253255	0.0161131	0	0	0	0	0	0.000237958	4.24924e-05	0.0112435	1.6997e-05	0	0.00254105	0.000195465	0.000501411	0	5.94894e-05	2.54955e-05	0.000994323	0.00551552	0.00011048	5.94894e-05	0	0	1.6997e-05	0.0022606	0.00212462	1.6997e-05	0.000382432	0	9.34834e-05	0
0.2	0	Industry	Fresh	0.0052931	0.0334256	0.0329453	0.451185	0.0051895	0.208606	0.058516	0.00129973	0.00214738	0.0447747	0.000235458	0.0263713	0.0145231	0.00759117	0.0740374	0.0111796	0.000367315	0.000480335	0.000103602	2.8255e-05	0	0.000819394	1.88366e-05	0.00609366	0.00028255	0	0.00281608	0.000668701	0.00145042	0	0.00113962	2.8255e-05	0.00135624	0.000706374	6.59283e-05	1.88366e-05	3.76733e-05	0	0.000131857	0.0010266	0.00101718	0.000301386	0.000103602	0	7.53466e-05	3.76733e-05
5.3	5	Industry	Fresh	0.00802901	0.038362	0.0245706	0.352833	0.000785775	0.348753	0.0832217	0.00037274	0.00210548	0.067486	0.000453332	0.011162	0.010336	0.00456354	0.00820027	0.0109505	0.000191407	0.00037274	8.05924e-05	3.02221e-05	0	0.0023674	0.000120889	0.00253866	0.000151111	0	0.00435199	0.00140029	0.00355614	1.0074e-05	0.00099733	1.0074e-05	0.000926812	0	0.000876442	6.04443e-05	0	0	4.02962e-05	0.000876442	1.0074e-05	3.02221e-05	0	0	0.00125926	4.02962e-05
0.3	0	Industry	Fresh	0.0978429	0.14088	0.350021	0.206317	0.00161879	0.0147649	0.124707	0.00161126	0.00133268	0.024312	0.00152844	0.00894477	0.00296653	0.00356134	0.00259007	0.000971276	0.00365923	0.00429168	0.000594812	0.000165644	0	0.000662576	8.2822e-05	0.000361405	0.00228137	0	0.00082822	0.000143056	0.000112939	2.25878e-05	0	7.52927e-06	6.77634e-05	8.2822e-05	0.000188232	6.77634e-05	0.0003087	0	0	0.000248466	6.02342e-05	0	0	0	9.03512e-05	0.000188232
8.5	8	Industry	Fresh	0.0364106	0.201834	0.291223	0.0990008	0.00664666	0.0162494	0.309543	0.00469072	0.00283213	0.0101957	0.00139837	0.00230111	0.000513324	0.000539876	0.0010355	0.000513324	0.00408004	0.00401809	0.000168158	0.000115055	0	0.000690333	6.19529e-05	6.19529e-05	0.00216835	0	0	0.000168158	0	1.77008e-05	0.000141607	1.77008e-05	0	0.000238961	0.000345166	3.54017e-05	0.000177008	0	0.000407119	4.42521e-05	8.85042e-06	0	0	1.77008e-05	0.000309765	0.000318615
8.6	8	Industry	Fresh	0.000411441	0.206879	0.575763	0.0515192	0.00394297	0.0102449	0.105768	0.00124118	0.00090517	0.0086334	0.00220121	0.00043887	0.000315438	0.000226292	0.00163205	0.000198863	0.0134678	0.0063019	0.000164576	4.80014e-05	0	8.91455e-05	4.80014e-05	2.74294e-05	0.00712478	0	4.80014e-05	2.74294e-05	4.80014e-05	7.54308e-05	1.37147e-05	0	6.85735e-06	0	4.11441e-05	4.80014e-05	0.000329153	0	6.85735e-06	2.74294e-05	0	0	6.85735e-06	6.85735e-06	0	0.000555445
8.7	8	Industry	Fresh	0.00243737	0.203995	0.625817	0.0314811	0.0110891	0.00514452	0.0876522	0.00140474	0.000772143	0.00259552	0.00339557	0.000279088	0.000102332	0.000111635	0.000707023	0.000325603	0.00656787	0.00917269	0.00022327	5.58176e-05	9.30293e-06	0.000390723	2.79088e-05	6.51205e-05	0.00354442	0	1.86059e-05	0.000102332	9.30293e-06	6.51205e-05	6.51205e-05	0	9.30293e-06	0	8.37264e-05	0.000111635	0.000241876	0	7.44235e-05	1.86059e-05	0	0	0	0	0.000139544	0.000595388
13.9	13	Industry	Fresh	0.687035	0.0327971	0.0915927	0.0549356	0.00166957	0.0298519	0.0110459	0.000353949	0.000327236	0.0160947	0.000340593	0.0039068	0.000320558	0.000581011	0.000494193	0.000808073	0.00171632	0.00184989	0.0605921	4.00697e-05	0	5.34263e-05	1.33566e-05	6.01046e-05	0.000901569	0	0.000414054	1.33566e-05	0	6.67829e-06	6.67829e-06	0.000180314	2.67131e-05	6.67829e-05	0	7.34612e-05	4.00697e-05	0	6.67829e-06	0.000120209	0	1.33566e-05	0	6.67829e-06	6.67829e-06	0.000367306
51	5	Vacuum	Fresh	0.670344	0.0426765	0.0183991	0.0615405	0.00287196	0.0301453	0.00183888	0.0219633	0.0241431	0.0104651	0.0117254	0.0121387	0.00925639	0.00413232	0.0385442	0.00772743	0.000154962	0.000340916	1.03308e-05	0.000433893	0	0.00514473	0.000475216	0.00282031	8.26463e-05	0	0.00108473	0.00163227	0.00197318	0.000175623	0.00200417	0.000103308	0.00111573	0.000299593	0.00200417	0	0.000185954	0	0.000847125	0.000278931	0.000433893	0.000857456	0.000702494	2.06616e-05	0.000475216	4.13232e-05
55	8	Vacuum	Fresh	0.455264	0.11222	0.0973937	0.00450566	0.0247994	0.0151471	0.00136452	0.181454	0.0500201	0.00312283	0.0303399	0.00119052	0.0014561	0.000952416	0.00320525	0.000979889	0.00386461	0.0028023	2.74735e-05	0.00282977	0	0.00012821	0.0011722	0.000219788	0.000604418	0.000164841	0.000219788	0.000375472	7.32628e-05	0.000540313	0.000109894	0.000137368	7.32628e-05	2.74735e-05	2.74735e-05	6.41049e-05	0.000192315	0	1.83157e-05	1.83157e-05	0.000173999	6.41049e-05	1.83157e-05	0.000476208	2.74735e-05	0.00012821
56	8	Vacuum	Fresh	0.905013	0.0177106	0.0131895	0.00184653	0.0031435	0.00231549	0.000329738	0.0425509	0.00616976	0.00032241	0.00293833	0.000564218	0.000131895	0.000432323	0.000608183	0.000527581	0.000329738	0.000403013	0	0.000241808	0	2.931e-05	0.000249135	7.32751e-06	8.06026e-05	0	5.12926e-05	0.000109913	0	2.931e-05	7.32751e-06	0.000139223	1.4655e-05	7.32751e-06	1.4655e-05	1.4655e-05	3.66376e-05	0	1.4655e-05	2.19825e-05	2.19825e-05	0	1.4655e-05	0.000131895	0	1.4655e-05
57	8	Vacuum	Fresh	0.876275	0.0330293	0.0130127	0.000957096	0.0216075	0.00103949	0.000114091	0.0379352	0.00613555	0.000145783	0.00402487	6.33838e-05	0.000177475	1.26768e-05	0.00119795	0.000114091	0.000285227	0.000640176	0	0.000583131	0	5.70454e-05	0.000399318	0	0.000120429	0	6.33838e-06	6.33838e-05	2.53535e-05	0.000101414	0	0.00112189	0	0	1.26768e-05	9.50757e-05	4.43687e-05	0	3.16919e-05	6.33838e-06	3.16919e-05	1.26768e-05	0	3.80303e-05	0	6.33838e-05
59	13	Vacuum	Fresh	0.67959	0.0405062	0.020106	0.000437831	0.159938	0.000171028	0.000273645	0.0173354	0.0610501	0.000136822	0.00486403	7.52523e-05	6.84112e-06	2.73645e-05	0.000807252	4.10467e-05	0.00115615	0.00112194	0.000465196	0.00117667	0	2.05233e-05	0.00318112	6.84112e-06	0.000218916	0	6.84112e-06	0	6.84112e-06	0.00018471	0	0.00606123	6.84112e-06	0	0	0.000102617	6.84112e-05	0	6.84112e-06	0	0	0	6.84112e-06	4.10467e-05	0	2.05233e-05
60	13	Vacuum	Fresh	0.00283252	0.223802	0.114142	0.000741323	0.36036	0.00046471	0.00367342	0.0861483	0.115956	0.000287677	0.0481196	1.10645e-05	3.31936e-05	0	0.000497903	3.31936e-05	0.0155346	0.00500116	0.000553226	0.00865245	0	4.42581e-05	0.00721407	4.42581e-05	0.00090729	0	1.10645e-05	3.31936e-05	0	0.00253377	0	0.000619613	0	0	0	5.53226e-05	0.00012171	0	0	0	0	0	0	0.000453645	0	6.63871e-05
61	13	Vacuum	Fresh	0.338008	0.0490045	0.00833438	3.47845e-05	0.512787	6.95691e-05	0.000166966	0.0528586	0.0202933	1.39138e-05	0.00682473	0	2.78276e-05	6.95691e-06	0.000521768	6.95691e-06	0.000605251	0.00155835	1.39138e-05	0.00259493	0	0	0.0013566	0	0.000125224	0	0	2.78276e-05	0	0.000918312	0	0.00241405	0	0	0	4.17415e-05	7.6526e-05	0	0	6.95691e-06	0	0	0	0.000194793	0	6.95691e-06
63	15	Vacuum	Fresh	0.98156	0.00294341	0.00305323	0.000175726	0.006403	7.688e-05	0.000131794	0.00311913	0.000439314	1.09829e-05	0.000669954	0	0	1.09829e-05	0.000351451	0	5.49143e-05	6.58971e-05	1.09829e-05	8.78628e-05	1.09829e-05	1.09829e-05	1.09829e-05	0	3.29486e-05	0	0	0	0	0	0	0.000351451	0	0	0	0.000208674	0	0	0	0	0	0	0	0	1.09829e-05	0
64	15	Vacuum	Fresh	0.00250362	0.0344072	0.0619682	0.000212172	0.352311	0.000353619	0.000516284	0.344057	0.0651155	2.12172e-05	0.110527	7.07239e-06	7.07239e-06	0	0.000480922	7.07239e-06	0.00190954	0.00420807	0.00367057	0.00625199	0	2.82895e-05	0.00410198	0	0.000502139	0	0	7.07239e-06	0	0.00260971	0	0.00106793	7.07239e-06	0	0	0.000120231	0.000205099	0	0	0	0	0	1.41448e-05	0.0024329	0	0.000106086
65	15	Vacuum	Fresh	0.534416	0.069327	0.025435	7.57863e-05	0.00615618	0.000833649	0.00020987	0.260256	0.0578657	9.91051e-05	0.0292244	5.82971e-06	5.82971e-06	0	0.000262337	5.82971e-06	0.00157985	0.00353864	9.91051e-05	0.00538083	0	0	0.00216282	1.16594e-05	0.000273997	0	0	5.24674e-05	5.82971e-06	0.000687906	0	6.99566e-05	0	0	0	8.1616e-05	4.66377e-05	0	0	0	0	0	0	0.00112513	5.82971e-06	5.24674e-05
101	5	Vacuum	Thawed	0.164859	0.0705417	0.0960165	0.22514	0.0039218	0.0525048	0.297516	0.00277231	0.00307658	0.0171494	0.0172509	0.00454726	0.00311885	0.00183412	0.0066772	0.0118499	0.00617007	0.0023328	0	0.000169043	0	0.000794503	5.91651e-05	0.00100581	0.00105652	0	0.000228208	0.000786051	0.00126782	0.000135235	0.000295825	8.45216e-06	0.000507129	0.0001944	0.000321182	3.38086e-05	0.000101426	0	0.000152139	4.22608e-05	0.000490225	0.00023666	0.000726885	1.69043e-05	3.38086e-05	3.38086e-05
107	8	Vacuum	Thawed	0.00834013	0.332079	0.130141	0.128797	0.00336868	0.15994	0.116176	0.000825375	0.00246653	0.0143289	0.00237056	0.00142041	0.0109602	0.0018331	0.0040405	0.0169778	0.00491386	0.000777389	0.00118048	6.71817e-05	0	0.00314794	2.87922e-05	0.00128605	0.000489467	0.0320553	0.00044148	0.00131484	0.00208263	4.79869e-05	0.00363741	9.59739e-06	0.0022074	0.000633428	0.00102692	0	9.59739e-06	0	0.000124766	0.000105571	0	0.00200585	8.63765e-05	0	0.000172753	3.83896e-05
109	13	Vacuum	Thawed	0.00410621	0.196882	0.1141	0.19088	0.000687643	0.124287	0.0931658	0.00612002	0.0100789	0.0900911	0.00519662	0.0250695	0.00994135	0.0176135	0.0165231	0.0447459	0.00154229	0.00332033	0.00694519	0.000166999	0	0.0027604	0.000127705	0.0017584	0.000491174	0	0.00233799	0.00171911	0.00199416	5.89408e-05	0.00127705	0	0.00168964	0.00206293	0.000982347	1.96469e-05	0.00416515	0	0.000559938	0.000982347	0.000353645	0.000589408	8.84112e-05	2.94704e-05	7.85878e-05	8.84112e-05
110	13	Vacuum	Thawed	0.000275632	0.383003	0.542051	0.0128378	0.00491961	0.00449363	0.0283065	0.00067655	0.000559616	0.00074337	0.000242222	0.000793485	0.000158697	0.000751723	0.000417624	0.00265609	0.00817707	0.00374191	0.000200459	0.000116935	0	0.000334099	0.000116935	0	0.00177908	0	1.67049e-05	0.000116935	0	3.34099e-05	2.50574e-05	8.35247e-06	5.84673e-05	0	0.000283984	1.67049e-05	0.000593026	0	0.000158697	2.50574e-05	0	2.50574e-05	0	0	4.17624e-05	0.000300689
111	13	Vacuum	Thawed	0.00182646	0.330808	0.572634	0.0108173	0.00227664	0.0103671	0.0442724	0.000938955	0.00163352	0.000733157	0.000257248	0	0.000282973	0	0.000720294	0.000655982	0.00630258	0.00541507	0.000218661	0.000167211	0.000102899	0.00371723	3.85872e-05	0	0.00133769	0	0	0.000347285	7.71744e-05	6.4312e-05	0	0	0	0	0.000501634	1.28624e-05	0.000463046	0	0.000617395	0	0	0	7.71744e-05	0	0.000128624	0.000115762
113	15	Vacuum	Thawed	0.00518469	0.489026	0.395279	0.0694467	0.00043896	0.00426536	0.0136823	0.000811661	0.000836508	0.00110982	0.000372702	0.000207056	5.79758e-05	0.00122577	0.000935895	9.11049e-05	0.00995528	0.00306444	0.000298161	4.14113e-05	0	0.000538347	2.48468e-05	8.28226e-06	0.0014494	0	4.96936e-05	8.28226e-05	0	1.65645e-05	8.28226e-06	0	0	1.65645e-05	0.000165645	7.45403e-05	0.000173927	0	5.79758e-05	2.48468e-05	8.28226e-06	0	0	0	8.28226e-06	0.000289879
114	15	Vacuum	Thawed	0.000785945	0.572985	0.316551	0.0318847	0.00995531	0.00944676	0.0269687	0.000940052	0.00154107	0.000832178	0.000184928	1.54107e-05	0.000354446	0	0.00402219	0.000323625	0.00867622	0.00376021	0.000154107	4.62321e-05	1.54107e-05	0.00291262	0.000154107	0	0.00121744	0	1.54107e-05	0.00066266	0	1.54107e-05	0	0	7.70535e-05	0	0.000323625	0.00169518	4.62321e-05	0	0.000585606	0	0	0.000123286	0.000123286	0	0.000416089	0.00021575
115	15	Vacuum	Thawed	0.000441176	0.640937	0.231432	0.0355728	0.000108359	0.0053096	0.0664009	1.54799e-05	0.000549536	0.00135449	0.000139319	0.000147059	1.54799e-05	0.000356037	0.000634675	0.00144737	0.00794892	0.00253096	0.000363777	3.09598e-05	0	0.000170279	3.86997e-05	3.09598e-05	0.00183437	0	7.73994e-06	0.000224458	0	0	7.73994e-06	0	5.41796e-05	0	5.41796e-05	0.000611455	9.28793e-05	0	7.73994e-05	2.32198e-05	0	0	3.09598e-05	0	3.86997e-05	0.000239938
80	8	O2/CO2	Fresh	0.00636565	0.00480392	0.00139734	0.503617	5.47975e-05	0.373527	0.00466692	0.00121468	0.00197271	0.0502676	0.000529709	0.0145122	0.00627432	0.0066031	0.00211884	0.00494091	9.13292e-06	5.47975e-05	0	2.73988e-05	0	0.0013882	4.56646e-05	0.00450253	2.73988e-05	0	0.00121468	0.000584507	0.00125121	0	0.000538842	1.82658e-05	0.000794564	0.000365317	0.00065757	4.56646e-05	3.65317e-05	0	0.000237456	0.000273988	0.000200924	0.000584507	0.000164393	0	0.000100462	0
81	8	O2/CO2	Fresh	0.0100024	0.104812	0.0692406	0.0354805	0.615888	0.0345366	0.000220754	0.024557	0.0405807	0.00665307	0.0059908	0.0104744	0.0029916	0.00628768	0.000814506	0.0056787	0.00140065	0.00172036	0.00191828	0.00265666	7.6122e-06	0.00367669	0.00127124	0.000616589	0.0003121	0	0.00076122	0.000974362	0.00058614	0.000258815	0.00158334	0.000121795	0.000540466	0.000274039	0.000403447	0.000129407	0.00082973	0	0.000243591	9.89587e-05	0.0003121	0.000190305	6.85098e-05	3.8061e-05	0.000806894	7.6122e-05
82	8	O2/CO2	Fresh	0.00213552	0.28219	0.0557725	0.000648517	0.393401	0.000818835	0.000144115	0.106291	0.0833639	0.000229274	0.0323407	5.89561e-05	1.31014e-05	7.20574e-05	0.000700922	9.82601e-05	0.00936092	0.00320983	0.00181454	0.0149224	0	1.31014e-05	0.00344566	0	0.000451997	6.55068e-06	1.31014e-05	1.9652e-05	0	0.00454617	6.55068e-06	0.000923645	1.31014e-05	0	1.9652e-05	7.20574e-05	0.0014608	0	0	6.55068e-06	1.31014e-05	0	0	0.000792632	6.55068e-06	5.24054e-05
84	13	O2/CO2	Fresh	0.0024368	0.145852	0.0727725	7.45959e-05	0.585661	0.000182346	0.00152507	0.08707	0.0466225	8.28844e-05	0.0303605	0	2.48653e-05	8.28844e-06	0.000480729	2.48653e-05	0.00599254	0.00341484	0.000969747	0.00808123	0	1.65769e-05	0.0025777	8.28844e-06	0.000555325	0	0	4.14422e-05	3.31538e-05	0.00297555	0	0.000505595	8.28844e-06	0	8.28844e-06	3.31538e-05	0.000663075	0	0	0	0	0	0	0.000555325	0	3.31538e-05
85	13	O2/CO2	Fresh	0.00678909	0.275616	0.138851	0.000347771	0.335183	0.000892108	6.80421e-05	0.0600812	0.113472	0.00032509	0.0359187	0.000241928	2.26807e-05	0.000113404	0.00031753	8.31626e-05	0.00602551	0.00322066	0.000340211	0.00852039	0.000483855	9.82831e-05	0.0081953	6.04819e-05	0.000551897	0	0.000113404	2.26807e-05	0	0.0020715	0	0.000196566	1.51205e-05	0	5.29217e-05	3.02409e-05	0.000914789	6.04819e-05	0	7.56024e-06	0	0	0	0.000249488	7.56024e-06	0.000113404
88	15	O2/CO2	Fresh	0.00282973	0.256687	0.0224898	2.61206e-05	0.657847	0.000252499	0.000121896	0.026495	0.0167433	0.000200258	0.00663463	0	2.61206e-05	0	0.000409222	0	0.00222896	0.00181973	2.61206e-05	0.00121025	0	8.70686e-06	0.00179361	0	0.000130603	0	0	1.74137e-05	0	0.000487584	0	0.000383102	0	0	0	0.000565946	0.000121896	0	0	0	0	0	0	6.96549e-05	0	8.70686e-06
89	15	O2/CO2	Fresh	0.473736	0.210163	0.0988843	0.000207466	0.0458653	0.00120637	8.45231e-05	0.0857986	0.049469	0.000660817	0.0117948	0	7.68391e-05	1.53678e-05	0.000607029	3.84196e-05	0.00789906	0.00209771	0.000507138	0.00646986	0	0.000161362	0.000599345	3.84196e-05	0.00053019	0	0	0.000122943	0	0.000660817	0	0.000445667	0	0	2.30517e-05	0.000399564	0.000368828	0	1.53678e-05	1.53678e-05	0	0	0	0.000245885	1.53678e-05	0.000145994
90	15	O2/CO2	Fresh	0.00151214	0.0754255	0.018312	6.80462e-05	0.76087	0.000370474	1.51214e-05	0.0530912	0.0637896	0.000120971	0.00378791	0	7.56069e-06	0	0.000574613	0	0.00167091	0.00186749	0.000143653	0.00179188	7.56069e-06	4.53642e-05	0.00917112	7.56069e-06	0.000143653	0	0	3.02428e-05	7.56069e-06	0.000725827	7.56069e-06	0.000309988	0	0	3.78035e-05	0.00534541	5.29249e-05	0	0	7.56069e-06	0	0	0	0.00010585	0	2.26821e-05
130	8	O2/CO2	Thawed	0.0447494	0.0395598	0.00812113	0.369983	0.000768536	0.262681	0.0167018	0.00127561	0.00178269	0.105361	0.000586306	0.0503668	0.00419922	0.062505	0.00187776	0.00792305	8.71536e-05	7.92305e-05	6.33844e-05	1.58461e-05	0	0.00335937	0	0.00141823	0.000118846	0	0.00351783	0.00122807	0.00121223	7.92305e-06	0.000705152	0	0.001545	0.00122015	0.00106169	4.75383e-05	7.92305e-06	0	0.000324845	0.000554614	1.58461e-05	0.000396153	0.000538767	0	0	7.92305e-06
131	8	O2/CO2	Thawed	0.00670445	0.0236022	0.00967487	0.485656	0.000245199	0.206227	0.0150272	0.000196159	0.000532433	0.077546	0	0.0629392	0.00972391	0.0505811	0.00133108	0.0257109	5.60456e-05	0.000182148	0.000273222	0	0	0.00397924	0	0.00121199	4.90399e-05	0	0.00463777	0.000973792	0.000392319	0	0.000469382	0	0.00109289	0.00045537	0.00109989	4.20342e-05	0	0	0.0014782	0.000336273	0.00137312	0.00102984	0.000168137	0	0.000616501	2.80228e-05
134	13	O2/CO2	Thawed	0.00411207	0.119387	0.0347098	0.741675	0.000189671	0.0305522	0.0142253	3.79343e-05	0.00313337	0.0125335	0.000212432	0.00987049	0.000394516	0.0147413	0.000348995	0.000978704	0.00187395	0.00154772	0.00475696	0.000136563	0	0.000235192	0.000257953	1.51737e-05	0.000250366	0	0.00142633	0	0.000159324	7.58685e-06	0	0	3.03474e-05	0.000182084	0.000159324	7.58685e-06	3.79343e-05	0	7.58685e-06	0.000106216	0.000174498	0	0.000227606	0	6.06948e-05	3.79343e-05
138	15	O2/CO2	Thawed	0.00168081	0.527557	0.0676979	0.177291	0.000431558	0.131478	0.0132647	2.27136e-05	0.000306634	0.0166264	0	0.00437237	0.000272563	0.0360919	0.000408845	0.000556483	0.00382724	0.000749549	0.00797247	1.13568e-05	0	0.00206694	0	3.40704e-05	0.000408845	0	0.00031799	0.000374774	0	0	0	0	1.13568e-05	0	0.000863117	0.00160131	0	0	0.00105618	0.000113568	3.40704e-05	0	0	0	0.000306634	2.27136e-05
[truncated: 227 more columns]
